# Supplementary material for: Case Report: Primary Leptomeningeal Medulloblastoma in a Child: Clinical Case Report and Literature Review
Source: Front Pediatr. 2022 Jul 11;10:925340. doi: 10.3389/fped.2022.925340 (PMC9309486; doi:10.3389/fped.2022.925340)
Supplement: Supplementary Table 2 — Attempt to classify the molecular subgroup of the case tumor sample based on the identified nucleotide variations. To properly compare the patterns of gene mutations in the case tumor sample and in the driver genes defined for molecular subgroups of MB earlier (30), we first processed single-nucleotide variants (SNVs) and insertions/deletions (InDels) identified (30) exactly in the same way as it was done for nucleotide variations found in the case tumor sample. Next, genes with at least one mutation with CADD PHRED-like value (PHRED) < 15 were arbitrarily assigned a score of 0.5; genes with at least one mutation with PHRED ≥ 15 and classified by PolyPhenCat as “probably_ damaging” or “possibly_damaging” were arbitrarily assigned a score of 2.0; other genes with at least one mutation with PHRED ≥ 15 were arbitrarily assigned a score of 1.0. Then, using the information on the frequency of mutations in each gene in molecular subgroups of MB, we computed the weighted score of each driver gene in each molecular subgroup, by multiplying the arbitrarily assigned scores by mutation frequencies. A comparison of gene scores obtained for the studied tumor sample with the weighted scores computed for the driver genes was performed by calculating the Pearson’s correlation coefficients. [file Table_2.xlsx]

## Sheet: Supplementary Table 2
Gene	Case tumor sample, arbitrary score	Arbitrary score based on data from Ref. (30)				Mutation frequency (Ref. 30)				Weighted score based on data from Ref. (30)									Case tumor sample arbitrary scores versus weighted scores based on data from Ref. (30), Pearson correlation coefficients
		WNT	SHH	Group 3	Group 4	WNT	SHH	Group 3	Group 4	WNT	SHH	Group 3	Group 4
ABCB1	0.5	0	1	2	2	0	0.125471	0.207039	0.161551	0	0.125471	0.414079	0.323102		Arbitrary score	PHRED	PolyPhenCat
ABL1	0	0	2	0	2	0	0.125471	0	0.323102	0	0.250941	0	0.646204		0.5	< 15			WNT	SHH	Group 3	Group 4
AKT1	0.5	2	0	2	0	0.398406	0	0.207039	0	0.796813	0	0.414079	0		1	>= 15			0.0994413	-0.156737	0.0466931	-0.0697285
APC	1	1	0	1	2	0.398406	0	0.207039	0.323102	0.398406	0	0.207039	0.646204		2	>= 15	probably_damaging or
ARID1A	0	1	2	1	0	1.19522	0.376412	0.207039	0	1.19522	0.752823	0.207039	0				possibly_damaging
ATM	1	2	2	2	2	0.398406	0.250941	0.207039	0.161551	0.796813	0.501882	0.414079	0.323102
BCOR	1	0	2	1	0	0	0.878294	0.207039	0	0	1.75659	0.207039	0
BRCA2	2	0	0	2	2	0	0	0.207039	0.323102	0	0	0.414079	0.646204
CDK1	0.5	1	2	2	2	0.398406	0.250941	1.0352	0.484653	0.398406	0.501882	2.07039	0.969305
CREBBP	0.5	1	2	0	0	0.796813	1.75659	0	0	0.796813	3.51317	0	0
CTNNB1	1	2	0	2	0	13.1474	0	0.207039	0	26.2948	0	0.414079	0
EP300	0.5	0	2	1	0	0	0.250941	0.207039	0	0	0.501882	0.207039	0
FAT1	0.5	0	0	2	2	0	0	0.621118	0.646204	0	0	1.24224	1.29241
FBXW7	0.5	0	2	1	0	0	1.25471	0.207039	0	0	2.50941	0.207039	0
GNAS	1	2	2	2	0	0.398406	0.250941	0.414079	0	0.796813	0.501882	0.828157	0
IDH1	2	1	1	0	0	0.398406	0.627353	0	0	0.398406	0.627353	0	0
KMT2C	0.5	0	2	2	2	0	1.38018	1.24224	2.58481	0	2.76035	2.48447	5.16963
KMT2D	1	2	2	2	2	1.99203	2.63488	1.44928	0.807754	3.98406	5.26976	2.89855	1.61551
LATS2	1	0	1	0	1	0	0.250941	0	0.161551	0	0.250941	0	0.161551
MAX	1	0	2	0	0	0	0.376412	0	0	0	0.752823	0	0
NOTCH1	0.5	0	2	1	0	0	0.250941	0.207039	0	0	0.501882	0.207039	0
NOTCH2	1	0	1	1	1	0	0.125471	0.414079	0.161551	0	0.125471	0.414079	0.161551
NSD1	0.5	0	2	2	0	0	0.627353	0.207039	0	0	1.25471	0.414079	0
PIK3CA	1	2	2	2	2	1.59363	0.376412	0.207039	0.161551	3.18725	0.752823	0.414079	0.323102
PIK3R1	0.5	0	1	1	0	0	0.125471	0.207039	0	0	0.125471	0.207039	0
PTCH1	0.5	1	2	0	0	0.398406	7.15182	0	0	0.398406	14.3036	0	0
PTEN	1	0	2	2	0	0	0.752823	0.207039	0	0	1.50565	0.414079	0
ROS1	0.5	1	1	0	0	0.398406	0.250941	0	0	0.398406	0.250941	0	0
SETBP1	1	0	2	0	1	0	0.250941	0	0.161551	0	0.501882	0	0.161551
SETD2	1	1	0	1	1	0.398406	0	0.207039	0.484653	0.398406	0	0.207039	0.484653
SF3B1	0.5	2	0	0	2	0.796813	0	0	0.484653	1.59363	0	0	0.969305
SMARCA4	1	2	2	2	2	3.18725	0.250941	2.69151	0.646204	6.3745	0.501882	5.38302	1.29241
SMO	0.5	2	2	0	0	0.398406	1.63112	0	0	0.796813	3.26223	0	0
STAG2	1	1	1	2	1	0.796813	0.125471	0.414079	0.161551	0.796813	0.125471	0.828157	0.161551
SUFU	1	0	1	0	0	0	1.25471	0	0	0	1.25471	0	0
TP53	0.5	2	2	2	0	1.99203	1.25471	0.414079	0	3.98406	2.50941	0.828157	0
